# Supplementary material for: Comparative Toxicokinetics and Biomarker Responses of Typical Psychiatric Pharmaceuticals in Daphnia magna
Source: Toxics. 2025 Jun 6;13(6):481. doi: 10.3390/toxics13060481 (PMC12197320; doi:10.3390/toxics13060481)
Supplement: Supplementary file 1 [file toxics-13-00481-s001.zip]

Archive with 1 entries (1 files):
- toxics-3634658-supplementary.pdf
